# Supplementary material for: Sociodemographic distributions and molecular characterization of colonized Enterococcus faecium isolates from locality hospitals in Khartoum, Sudan
Source: PeerJ. 2023 Oct 10;11:e16169. doi: 10.7717/peerj.16169 (PMC10573385; doi:10.7717/peerj.16169)
Supplement: Supplemental Information 1 — Raw data for patient sociodemographic and clinical characteristics, Enterococcus spp, antibiotic resistance, antimicrobial categorization, and virulence gene patterns (Tables 2–4 & Fig. 1) [file peerj-11-16169-s001.xlsx]

## Sheet: Sheet1
Seral no.	Sample NO.	Age	Sex	Species	vanA/B	Patent Setting	MDR/XDR	Erythromycin (ERY)	Amox/Clav.(AMC)	Ceftriaxone (CRO)	Gentamicin (GEN)	Ceftazidime (CAZ)	Ampicillin (AMP)	Ciprofloxacin (CIP)	Daptomycin (DAP)	Levofloxacin (LEV)	Penicillin (PEN)	Rifampin (RIF)	Tetracycline (TET)	Linezolid (LNZ)	Teicoplanin (TEC)	Vancomycin (VAN)	Hospital	Ward	Duration of stay	Self Medication	Antibiotic in last 3 Months	Antibiotic dose/time	Chronic cond.	Residence	Educational status	Occpation	last antibiotic	Physicians'	pharmacist	Friend	follow-up Doctor	flu-like	miss use	Virulence gene
1	1FMD	40	Male	E. faecium		Outpatient	MDR	R	R	R	R	R	S	S	S	S	S	S	R	S	S	S	Dar-Alelaj			YES	NO	Non-Adherence		Urban	University	Employed	Ceftazidime	NO	YES	NO	NO	YES	YES
2	2FMAC	35	Male	E. faecium	VanB	Outpatient	MDR	R	R	S	R	R	S	I	S	S	S	S	S	S	S	R	Academy			YES	YES	Non-Adherence	Gastrointestinal tract infection	Rural	Secondry	Free lancer	Ceftriaxone	NO	NO	YES	NO	YES	YES
3	3FMBI	18	Male	E. faecium		Inpatient	0	S	S	S	S	S	S	S	S	S	S	S	S	S	S	S	Ibrahim Malik	Surgery	3	YES	NO	High adherence	Diabetes	Urban	University	Student	Clindamycin	YES	NO	YES	YES	NO	YES
4	4FMB	44	Male	E. faecium		Outpatient	MDR	I	R	R	S	I	R	I	S	S	R	R	R	S	S	S	Ibrahim Malik			YES	YES	Non-Adherence	Wound infection	Rural	Illiterate	Merchant	Amoxicillin	NO	NO	YES	NO	YES	NO
5	5FMBI	53	Female	E. faecium		Inpatient	MDR	S	R	R	I	R	R	S	S	S	I	S	S	I	S	S	Ibrahim Malik	Surgery	4	YES	YES	Non-Adherence		Urban	University	Employed	Gentamicin	YES	YES	NO	NO	NO	NO
6	6FSBI	43	Female	Others		Outpatient	MDR	I	R	I	R	R	S	I	S	I	S	S	S	S	S	S	Yastabshiroon			YES	YES	Non-Adherence		Urban	University	Employed	Not remember	NO	YES	YES	NO	NO	YES
7	7FMBI	13	Female	E. faecium		Inpatient	MDR	S	S	I	R	R	R	S	S	S	S	S	S	S	S	S	Ibrahim Malik	Surgery	5	NO	YES	High adherence		Urban	Under school age	Student	Not remember	YES	NO	NO	YES	NO	NO
8	8FMY	50	Male	E. faecium		Outpatient	XDR	R	R	R	R	R	R	I	S	S	R	I	R	S	S	S	Yastabshiroon			YES	YES	Non-Adherence	Gastrointestinal tract infection	Urban	University	Employed	Ciprofloxacin	NO	YES	NO	NO	YES	NO
9	9FMAC	51	Female	E. faecium		Outpatient	MDR	R	R	I	R	R	S	S	S	S	S	S	S	S	S	S	Academy			YES	NO	Non-Adherence	Diabetes	Rural	Illiterate	House wife	Ceftazidime	NO	YES	NO	NO	YES	YES
10	10FSBI	56	Female	Others		Inpatient	MDR	S	I	I	R	R	S	S	R	S	S	S	S	I	S	S	Ibrahim Malik	Surgery	6	YES	YES	Non-Adherence		Urban	University	Employed	Amoxicillin	YES	NO	NO	NO	NO	NO
11	11FSBI	57	Male	Others	VanB	Inpatient	XDR	R	R	I	R	R	S	R	S	S	R	R	R	R	S	R	Ibrahim Malik	Surgery	3	YES	NO	Non-Adherence	prostatitis	Urban	University	Employed	Vancomycin	NO	YES	YES	NO	YES	YES	gelE
12	12FMAC	60	Female	E. faecium		Outpatient	MDR	R	S	S	R	R	S	S	S	S	S	S	S	S	S	S	Academy			YES	YES	Non-Adherence	Cardiovascular disease	Rural	Illiterate	Retired	Gentamicin	YES	YES	YES	NO	NO	NO
13	13FMD	40	Male	E. faecium		Outpatient	MDR	R	R	I	I	R	S	I	S	I	S	S	S	I	S	S	Dar-Alelaj			YES	YES	Non-Adherence	Gastrointestinal tract infection	Urban	University	Student	Ceftazidime	NO	NO	YES	NO	YES	NO
14	14FMD	40	Female	E. faecium		Outpatient	MDR	I	I	S	R	R	S	S	S	S	S	S	R	S	S	S	Dar-Alelaj			YES	NO	Non-Adherence		Rural	Secondry	Merchant	Gentamicin	NO	YES	YES	NO	YES	YES
15	15FSD	43	Male	Others		Outpatient	2	I	R	I	S	R	S	I	S	S	S	S	S	S	S	S	Dar-Alelaj			YES	YES	Non-Adherence	Gastrointestinal tract infection	Urban	University	Employed	Not remember	YES	NO	NO	YES	YES	NO
16	16FS D	36	Female	Others		Outpatient	MDR	R	I	R	I	R	S	S	S	S	S	S	R	S	S	S	Dar-Alelaj			YES	NO	Non-Adherence	Urinary tract infection	Rural	Illiterate	House wife	Ciprofloxacin	NO	YES	NO	NO	YES	NO
17	17FSD	37	Female	Others		Outpatient	MDR	R	R	I	R	R	R	I	S	I	S	S	S	S	S	S	Dar-Alelaj			YES	YES	Non-Adherence	Cardiovascular disease	Urban	University	Employed	Ceftriaxone	NO	YES	YES	NO	YES	YES
18	18FSBI	33	Male	Others	VanB	Inpatient	MDR	R	I	R	R	R	I	I	S	I	S	S	S	S	S	R	Ibrahim Malik	Medical	10	YES	YES	Non-Adherence	Gastrointestinal tract infection	Urban	University	Employed	Amoxicillin	NO	NO	YES	NO	YES	YES
19	19FMBI	53	Male	E. faecium		Inpatient	MDR	R	I	R	I	R	R	S	S	I	S	S	S	S	S	S	Ibrahim Malik	Surgery	4	YES	YES	Non-Adherence	Diabetes	Urban	University	Employed	Ceftriaxone	YES	YES	NO	NO	NO	NO
20	20FSBI	63	Male	Others	VanA	Inpatient	2	S	I	S	S	S	I	S	S	S	S	I	S	S	R	R	Ibrahim Malik	Surgery	5	YES	YES	High adherence		Urban	University	Student	Vancomycin	YES	YES	YES	YES	NO	YES	hyl
21	21FSD	42	Female	Others		Outpatient	1	S	I	S	S	S	S	R	S	S	S	S	S	S	S	S	Dar-Alelaj			NO	YES	Non-Adherence		Urban	University	Employed	Vancomycin	NO	NO	YES	NO	YES	NO
22	22FSAC	35	Male	Others		Outpatient	MDR	I	R	S	R	R	S	S	S	S	S	S	S	S	S	S	Academy			YES	NO	Non-Adherence		Rural	Primary	Merchant	Not remember	NO	YES	YES	NO	YES	NO
23	23FMD	35	Female	E. faecium		Outpatient	XDR	R	R	R	R	R	S	S	S	S	S	R	S	R	S	S	Dar-Alelaj			YES	YES	Non-Adherence	Respiratory tract infection	Rural	Primary	House wife	Ceftazidime	NO	YES	NO	NO	YES	YES
24	24FSYI	50	Male	Others		Inpatient	1	S	S	S	S	R	S	S	S	S	S	S	S	S	S	S	Yastabshiroon	Medical	9	NO	YES	High adherence	Cardiovascular disease	Urban	University	Employed	Azithromycin	YES	YES	NO	YES	NO	NO
25	25FMY	48	Male	E. faecium		Outpatient	MDR	R	S	R	S	R	I	R	S	S	S	S	S	S	S	S	Yastabshiroon			YES	YES	High adherence	Gastrointestinal tract infection	Urban	University	Employed	Not remember	YES	YES	NO	YES	NO	YES
26	26FSD	35	Female	Others	VanB	Outpatient	XDR	R	R	R	R	R	S	S	S	S	S	R	S	R	S	R	Dar-Alelaj			YES	NO	Non-Adherence		Urban	University	Employed	Tetracycline	NO	NO	YES	NO	YES	NO	hyl
27	27FMAC	8	Female	E. faecium		Outpatient	MDR	R	R	I	R	I	S	I	S	S	S	S	S	S	S	S	Academy			NO	NO	High adherence	Gastrointestinal tract infection	Urban	Under school age	Student	Ceftriaxone	YES	YES	NO	YES	YES	YES
28	28FSBI	47	Male	Others		Inpatient	MDR	R	I	R	S	R	I	I	S	S	S	S	S	S	S	S	Ibrahim Malik	Surgery	4	YES	YES	High adherence		Urban	University	Student	Vancomycin	YES	NO	YES	YES	NO	YES
29	29FSY	44	Male	Others		Outpatient	MDR	R	R	S	R	R	S	S	S	S	S	S	I	S	S	S	Dar-Alelaj			YES	NO	Non-Adherence		Rural	Secondry	Farmer	Ceftriaxone	NO	NO	YES	NO	YES	NO
30	30FMACI	38	Female	E. faecium		Inpatient	MDR	I	S	R	R	R	S	I	S	I	S	S	S	S	S	S	Academy	Medical	3	YES	YES	Non-Adherence	Gastrointestinal tract infection	Rural	University	Student	Ceftazidime	NO	NO	YES	NO	YES	YES
31	31FSY	25	Female	Others		Outpatient	MDR	I	R	S	R	R	S	S	S	S	R	S	S	S	S	S	Yastabshiroon			YES	NO	Non-Adherence	Gastrointestinal tract infection	Rural	Illiterate	House wife	Not remember	NO	YES	YES	NO	YES	YES
32	32RFACI	11	Male	Others		Inpatient	MDR	R	R	S	R	R	S	S	S	S	R	S	R	S	S	S	Academy	paediatric	6	NO	YES	Non-Adherence	Urinary tract infection	Urban	Primary	Student	Amoxicillin	YES	YES	NO	YES	NO	NO
33	33FMACI	69	Male	E. faecium		Inpatient	XDR	R	R	I	R	R	R	R	S	I	R	S	S	S	S	S	Academy	Medical	4	YES	YES	Non-Adherence		Rural	Secondry	Farmer	Metronidazole	NO	YES	YES	NO	YES	NO
34	34DHACI	27	Male	Others		Inpatient	MDR	R	S	I	R	R	S	S	S	S	S	I	S	S	S	S	Academy	Medical	4	YES	YES	High adherence	Renal and kidney-associated disease	Urban	University	Student	Not remember	YES	YES	NO	YES	NO	YES
35	35FMACI	5	Female	E. faecium		Inpatient	MDR	R	I	R	R	R	S	S	S	S	R	S	R	S	S	S	Academy	paediatric	3	NO	YES	High adherence	Urinary tract infection	Rural	Under school age	Under age	Ceftazidime	YES	NO	YES	YES	NO	YES
36	36RFAC	32	Male	Others		Outpatient	MDR	S	R	R	R	R	S	S	S	S	S	S	S	S	S	S	Academy			YES	NO	Non-Adherence	Wound infection	Urban	University	Merchant	Ciprofloxacin	NO	NO	YES	NO	YES	NO
37	37FMAC	7	Female	E. faecium		Outpatient	MDR	R	R	R	R	R	S	S	S	S	S	S	R	S	S	S	Academy			NO	YES	High adherence	Gastrointestinal tract infection	Urban	Under school age	Student	Amoxicillin	YES	YES	NO	YES	NO	YES
38	38AVAC	16	Female	Others		Outpatient	MDR	S	I	R	R	R	S	S	S	S	S	S	S	S	S	S	Academy			NO	NO	Non-Adherence		Rural	Under school age	Student	Clindamycin	NO	YES	YES	NO	YES	NO
39	39FMBI	65	Male	E. faecium		Inpatient	MDR	S	I	S	R	R	S	I	S	S	S	R	S	S	S	I	Ibrahim Malik	Medical	3	YES	YES	High adherence	Renal and kidney-associated disease	Urban	University	Retired	Ceftazidime	YES	NO	YES	YES	NO	NO
40	40FSD	17	Female	Others		Outpatient	MDR	R	S	I	R	R	S	S	S	S	S	I	S	S	S	S	Dar-Alelaj			NO	NO	Non-Adherence		Urban	Under school age	Student	Not remember	NO	YES	YES	NO	YES	YES
41	41FMBI	44	Female	E. faecium		Inpatient	MDR	I	R	S	R	R	S	S	S	I	S	S	S	S	S	S	Ibrahim Malik	Medical	3	YES	YES	High adherence	Gastrointestinal tract infection	Urban	University	Employed	Not remember	YES	NO	YES	YES	NO	YES
42	42FMBI	43	Male	E. faecium		Inpatient	MDR	S	R	R	R	R	R	S	S	S	S	S	S	S	S	S	Ibrahim Malik	Surgery	4	YES	YES	Non-Adherence		Urban	University	Employed	Ceftriaxone	NO	YES	NO	NO	YES	NO
43	43FSD	29	Male	Others		Outpatient	MDR	R	R	R	R	R	S	S	S	S	S	S	S	S	S	S	Dar-Alelaj			YES	YES	Non-Adherence	Urinary tract infection	Rural	Illiterate	Merchant	Penicillin	YES	NO	NO	YES	YES	YES
44	44FSDI	37	Female	Others		Inpatient	MDR	R	R	S	R	R	S	S	S	S	S	S	S	S	S	S	Dar-Alelaj	Medical	5	YES	YES	Non-Adherence	Renal and kidney-associated disease	Rural	Secondry	House wife	Amoxicillin	NO	YES	YES	NO	NO	NO
45	45FMBI	31	Female	E. faecium		Inpatient	MDR	I	R	R	R	R	S	R	S	I	S	S	S	S	S	S	Ibrahim Malik	Medical	7	YES	YES	Non-Adherence	Gastrointestinal tract infection	Urban	University	House wife	Gentamicin	NO	YES	YES	YES	YES	NO
46	46FMDI	55	Male	E. faecium		Inpatient	MDR	S	R	I	I	R	S	S	S	S	S	S	R	S	S	I	Dar-Alelaj	Medical	9	YES	YES	Non-Adherence		Urban	University	Free lancer	Erythromycin	YES	NO	YES	NO	NO	YES
47	47FSDI	22	Female	Others		Inpatient	MDR	R	R	S	R	R	R	S	S	S	R	S	S	S	S	S	Dar-Alelaj	Medical	7	YES	YES	Non-Adherence	Renal and kidney-associated disease	Urban	University	Student	Amoxicillin	NO	NO	NO	NO	YES	NO
48	48FSACI	33	Male	Others		Inpatient	MDR	R	I	I	R	R	S	S	S	S	S	S	S	S	S	S	Academy	Medical	3	YES	YES	Non-Adherence	Renal and kidney-associated disease	Urban	University	Merchant	Ciprofloxacin	NO	YES	YES	YES	YES	YES
49	49FSBI	50	Male	Others		Inpatient	2	I	I	S	R	R	S	S	S	S	S	I	S	S	S	S	Ibrahim Malik	Medical	5	YES	YES	Non-Adherence	Urinary tract infection	Rural	Primary	Free lancer	Erythromycin	YES	NO	YES	NO	NO	YES
50	50FSY	32	Male	Others		Outpatient	1	S	R	I	I	S	S	S	S	S	S	S	S	S	S	S	Yastabshiroon			YES	YES	Non-Adherence		Rural	Primary	Farmer	Penicillin	NO	YES	NO	NO	YES	YES
51	51FSYI	81	Female	Others		Inpatient	XDR	R	R	S	I	R	R	R	S	R	R	S	R	S	S	S	Yastabshiroon	Medical	8	YES	YES	Non-Adherence	Urinary tract infection	Rural	Illiterate	House wife	Tetracycline	NO	YES	YES	NO	YES	NO
52	52FMBI	56	Female	E. faecium		Inpatient	XDR	R	R	I	R	R	R	R	S	R	R	R	R	S	S	S	Ibrahim Malik	Medical	5	YES	YES	Non-Adherence		Rural	Secondry	Employed	Ceftriaxone	YES	YES	NO	YES	NO	YES
53	53FMYI	44	Female	E. faecium		Inpatient	XDR	R	R	R	I	R	R	R	S	R	R	S	R	S	S	S	Yastabshiroon	Medical	3	YES	YES	Non-Adherence	Respiratory tract infection	Urban	University	Free lancer	Not remember	NO	NO	NO	YES	YES	NO
54	54FSY	39	Female	Others		Outpatient	MDR	R	S	I	R	I	S	R	S	S	S	I	S	S	S	S	Yastabshiroon			YES	NO	Non-Adherence	Gastrointestinal tract infection	Rural	Secondry	Merchant	Not remember	NO	NO	YES	NO	YES	YES
55	5FSY	52	Female	Others		Outpatient	MDR	S	R	R	R	R	S	S	S	S	S	S	S	S	S	S	Yastabshiroon			YES	NO	Non-Adherence		Rural	University	Retired	Ceftriaxone	NO	YES	YES	NO	YES	NO
56	56FMYI	43	Female	E. faecium		Inpatient	XDR	R	I	R	R	R	R	R	S	R	R	S	R	R	R	S	Yastabshiroon	Medical	6	NO	NO	Non-Adherence	Diabetes	Urban	University	Employed	Chloramphenicol	NO	NO	YES	NO	YES	YES
57	57FSACI	44	Female	Others		Inpatient	MDR	I	S	R	R	R	S	S	S	S	S	I	S	S	S	S	Academy	Intensive Care Unit	8	YES	NO	High adherence		Urban	Secondry	Free lancer	Gentamicin	YES	YES	YES	YES	NO	NO
58	58FMBI	77	Male	E. faecium		Inpatient	XDR	R	R	R	R	R	R	R	S	R	R	R	R	S	S	S	Ibrahim Malik	Surgery	3	YES	YES	Non-Adherence	prostatitis	Rural	Illiterate	Farmer	Amoxicillin	YES	YES	YES	NO	NO	YES
59	59RFD	12	Female	Others		Outpatient	MDR	I	R	R	I	R	I	S	S	I	R	S	R	S	S	S	Dar-Alelaj			NO	NO	Non-Adherence	Gastrointestinal tract infection	Urban	Under school age	Student	Penicillin	YES	YES	NO	YES	NO	NO
60	60FSACI	53	Male	Others		Inpatient	MDR	R	I	I	R	R	S	S	S	S	S	S	S	S	S	S	Academy	Surgery	4	YES	YES	Non-Adherence		Urban	University	Free lancer	Ceftriaxone	NO	NO	YES	YES	YES	YES
61	61FMBI	34	Male	E. faecium		Inpatient	2	I	S	I	R	R	I	S	S	I	S	S	S	S	S	S	Ibrahim Malik	Medical	8	YES	YES	Non-Adherence	Renal and kidney-associated disease	Urban	University	Employed	Gentamicin	NO	NO	YES	NO	YES	YES
62	62FSY	40	Male	Others		Outpatient	MDR	R	R	S	R	R	S	S	S	S	S	S	S	S	S	S	Yastabshiroon			YES	YES	Non-Adherence	Respiratory tract infection	Rural	University	Employed	Clindamycin	NO	NO	YES	NO	YES	NO
63	63FSYI	75	Female	Others		Inpatient	MDR	S	R	I	S	I	R	R	R	S	S	S	S	R	S	S	Yastabshiroon	Surgery	4	YES	YES	Non-Adherence	Gastrointestinal tract infection	Rural	Secondry	Retired	Clindamycin	YES	YES	NO	YES	NO	YES
64	64FSYI	71	Male	Others		Inpatient	MDR	I	R	S	R	R	R	I	S	I	S	S	R	S	S	I	Yastabshiroon	Surgery	3	YES	YES	High adherence		Urban	Primary	Retired	Ciprofloxacin	YES	YES	YES	YES	NO	NO
65	65FMDI	7	Female	E. faecium		Inpatient	MDR	R	R	R	R	S	S	S	S	S	S	R	I	S	S	S	Dar-Alelaj	paediatric	4	NO	YES	High adherence	Urinary tract infection	Rural	Under school age	Student	Gentamicin	YES	YES	NO	YES	NO	NO
66	66FSDI	52	Male	Others		Inpatient	XDR	R	R	I	R	R	S	R	S	R	S	R	R	S	S	S	Dar-Alelaj	Medical	10	YES	YES	Non-Adherence	Gastrointestinal tract infection	Urban	Secondry	Employed	Gentamicin	NO	NO	YES	NO	YES	YES
67	68FMY	28	Male	E. faecium		Outpatient	MDR	R	S	I	R	R	S	S	S	S	S	S	S	S	S	S	Yastabshiroon			YES	YES	High adherence		Urban	University	Student	Erythromycin	YES	NO	YES	NO	YES	YES
68	69FMD	3	Male	E. faecium	VanA	Outpatient	XDR	R	R	R	I	R	R	R	R	R	R	R	R	S	R	R	Dar-Alelaj			NO	NO	Non-Adherence	Gastrointestinal tract infection	Urban	Under school age	Under age	Gentamicin	YES	NO	YES	NO	YES	NO
69	70FMD	52	Male	E. faecium		Outpatient	MDR	I	S	S	R	R	s	I	s	s	s	R	S	s	S	S	Dar-Alelaj			YES	YES	Non-Adherence	prostatitis	Urban	University	Employed	Ceftazidime	NO	NO	YES	NO	YES	YES
70	71FMD	53	Male	E. faecium	VanA	Outpatient	XDR	R	R	R	R	R	R	R	S	R	R	R	R	S	R	R	Dar-Alelaj			YES	YES	Non-Adherence	Gastrointestinal tract infection	Rural	Primary	Farmer	Vancomycin	NO	YES	NO	NO	YES	NO	asa1
71	72FMAC	34	Male	E. faecium	VanA	Outpatient	XDR	R	R	S	R	R	S	S	S	S	S	R	R	S	R	R	Academy			YES	NO	Non-Adherence		Rural	University	Student	Not remember	NO	YES	YES	NO	YES	NO	asa1
72	73FSB	25	Female	Others		Outpatient	MDR	I	I	I	R	R	S	S	I	S	S	I	R	R	S	S	Ibrahim Malik			YES	YES	Non-Adherence	Respiratory tract infection	Rural	University	Student	Chloramphenicol	NO	NO	YES	NO	YES	YES
73	74GLB	40	Male	Others		Outpatient	0	S	S	S	S	S	S	I	S	S	S	S	S	S	S	S	Ibrahim Malik			YES	NO	High adherence	Gastrointestinal tract infection	Urban	University	Merchant	Ciprofloxacin	YES	YES	YES	NO	YES	YES
74	75FMBI	37	Male	E. faecium		Inpatient	2	I	R	S	R	S	S	S	S	S	S	S	S	S	S	S	Ibrahim Malik	Intensive Care Unit	3	YES	YES	Non-Adherence	Renal and kidney-associated disease	Urban	University	Employed	Not remember	NO	YES	YES	NO	YES	NO
75	76GLACI	23	Male	Others	VanC	Inpatient	MDR	I	R	I	R	R	S	S	S	S	S	S	R	S	S	R	Academy	Surgery	3	YES	YES	High adherence	Gastrointestinal tract infection	Urban	University	Student	Gentamicin	YES	NO	YES	YES	NO	YES
76	77FMB	65	Female	E. faecium		Outpatient	XDR	R	S	S	S	S	R	R	R	R	R	R	R	S	S	S	Ibrahim Malik			YES	NO	Non-Adherence		Rural	Illiterate	House wife	Ceftriaxone	NO	YES	YES	NO	YES	NO
77	78FMD	28	Female	E. faecium		Outpatient	MDR	R	I	R	R	R	I	I	S	S	S	S	S	S	S	S	Dar-Alelaj			YES	YES	Non-Adherence	Gastrointestinal tract infection	Urban	University	Student	Ceftazidime	NO	NO	YES	NO	YES	YES
78	79FMY	32	Female	E. faecium		Outpatient	MDR	R	R	S	R	R	S	S	S	S	S	R	S	I	S	S	Yastabshiroon			YES	YES	Non-Adherence		Urban	University	Free lancer	Amoxicillin	NO	NO	YES	NO	YES	NO
79	80FMY	42	Female	E. faecium		Outpatient	MDR	R	R	R	R	R	I	R	S	I	I	I	S	S	S	S	Yastabshiroon			YES	NO	High adherence	Urinary tract infection	Urban	University	House wife	Gentamicin	YES	NO	YES	NO	NO	YES
80	81FMACI	48	Male	E. faecium	VanA	Inpatient	MDR	R	R	I	R	R	S	S	S	S	S	I	S	S	R	R	Academy	Medical	8	YES	YES	Non-Adherence	Renal and kidney-associated disease	Rural	Secondry	Employed	Ciprofloxacin	YES	YES	YES	NO	NO	NO	Esp
81	82FMDI	53	Female	E. faecium		Inpatient	XDR	I	R	I	R	R	R	I	R	S	R	R	R	S	S	S	Dar-Alelaj	Intensive Care Unit	7	YES	YES	Non-Adherence		Urban	Secondry	Employed	Ceftriaxone	NO	NO	YES	YES	YES	NO
82	83FMAC	29	Female	E. faecium		Inpatient	MDR	R	S	R	I	I	R	R	S	I	I	S	S	S	I	S	Academy	Surgery	4	YES	YES	Non-Adherence	Urinary tract infection	Urban	University	Student	Penicillin	NO	YES	YES	NO	YES	YES
83	84FSD	19	Female	Others		Outpatient	MDR	R	R	S	I	R	S	I	S	I	S	S	S	S	S	S	Dar-Alelaj			YES	NO	Non-Adherence	Gastrointestinal tract infection	Rural	University	Student	Not remember	NO	YES	NO	NO	YES	NO
84	85 FMY	61	Male	E. faecium		Outpatient	MDR	R	R	S	R	R	S	S	S	S	S	R	R	S	S	S	Yastabshiroon			YES	YES	Non-Adherence	prostatitis	Rural	University	Free lancer	Ceftazidime	NO	YES	YES	NO	YES	NO
85	86 FMY	28	Female	E. faecium		Outpatient	MDR	S	S	I	R	R	R	S	S	S	S	S	S	S	S	S	Yastabshiroon			YES	NO	Non-Adherence	Respiratory tract infection	Rural	University	Employed	Not remember	NO	NO	NO	NO	YES	YES
86	87FMBI	22	Male	E. faecium		Inpatient	2	S	R	I	I	R	I	S	S	S	S	S	S	S	S	S	Ibrahim Malik	Medical	5	YES	YES	Non-Adherence	Respiratory tract infection	Urban	University	Student	Ceftriaxone	YES	NO	YES	NO	NO	YES
87	89FMAC	39	Female	E. faecium		Outpatient	MDR	I	R	S	R	I	R	I	S	S	R	I	R	S	S	S	Academy			YES	NO	Non-Adherence		Urban	University	Employed	Not remember	NO	NO	YES	NO	YES	NO
88	90FMYI	42	Male	E. faecium		Inpatient	0	I	I	S	I	S	S	S	S	S	S	S	S	S	S	S	Yastabshiroon	Surgery	11	NO	YES	High adherence		Rural	Secondry	Employed	Amoxicillin	YES	NO	YES	YES	NO	YES
89	91GLACI	35	Male	Others		Inpatient	MDR	R	R	I	R	R	S	S	S	S	S	S	S	S	S	S	Academy	Surgery	3	YES	NO	Non-Adherence	Diabetes	Urban	University	Free lancer	Amoxicillin	NO	YES	YES	NO	YES	NO
90	92FMAC	32	Male	E. faecium		Outpatient	MDR	R	I	R	R	I	S	S	I	S	S	I	R	R	S	S	Academy			YES	YES	Non-Adherence	Gastrointestinal tract infection	Urban	University	Employed	Tetracycline	NO	YES	NO	NO	YES	NO
91	94FMBI	33	Male	E. faecium		Inpatient	2	S	I	R	I	S	I	I	S	S	S	I	R	S	S	I	Ibrahim Malik	Surgery	3	YES	YES	Non-Adherence	Diabetes	Rural	Secondry	Free lancer	Not remember	NO	NO	YES	NO	YES	YES
92	95FMY	27	Male	E. faecium		Inpatient	MDR	R	R	I	R	R	S	S	S	S	S	S	R	S	S	S	Yastabshiroon	Surgery	3	YES	YES	Non-Adherence		Urban	University	Student	Ceftazidime	NO	YES	YES	NO	YES	NO
93	96FMY	12	Male	E. faecium		Outpatient	MDR	S	I	I	R	R	S	S	R	S	S	S	S	I	S	S	Yastabshiroon			NO	YES	Non-Adherence	Respiratory tract infection	Urban	Under school age	Student	Erythromycin	NO	YES	YES	NO	YES	NO
94	97FMAC	29	Female	E. faecium		Outpatient	XDR	R	I	R	R	R	S	S	I	R	S	S	R	R	S	S	Academy			YES	NO	Non-Adherence	Renal and kidney-associated disease	Urban	University	Employed	Ceftriaxone	NO	NO	NO	NO	YES	YES
95	98FMB	16	Female	E. faecium		Outpatient	XDR	R	R	R	I	I	I	R	S	S	R	R	R	R	S	S	Ibrahim Malik			NO	NO	High adherence		Urban	Under school age	Student	Gentamicin	YES	NO	NO	YES	YES	YES
96	99FMD	26	Female	E. faecium		Outpatient	MDR	I	R	R	I	R	R	I	S	I	S	S	S	I	S	S	Dar-Alelaj			YES	NO	Non-Adherence		Rural	Primary	House wife	Ceftazidime	NO	YES	YES	NO	YES	NO
97	100FMB	2	Male	E. faecium		Outpatient	MDR	S	R	R	I	R	S	S	S	S	S	I	S	R	S	S	Ibrahim Malik			NO	YES	High adherence		Rural	Under school age	Under age	Gentamicin	YES	YES	NO	YES	NO	YES
98	101FMBI	25	Female	E. faecium		Inpatient	MDR	S	S	R	I	R	R	S	S	S	I	S	S	S	I	S	Ibrahim Malik	Surgery	3	YES	YES	Non-Adherence	Gastrointestinal tract infection	Rural	Secondry	Free lancer	Not remember	NO	YES	YES	NO	NO	YES
99	102FMY	48	Male	E. faecium		Outpatient	MDR	R	R	S	R	I	S	S	S	S	S	S	S	S	S	S	Yastabshiroon			NO	YES	Non-Adherence	prostatitis	Urban	University	Employed	Gentamicin	NO	YES	YES	NO	YES	NO
100	103FMY	15	Male	E. faecium		Outpatient	MDR	S	R	I	R	R	S	S	S	S	S	R	S	S	S	S	Yastabshiroon			NO	NO	High adherence	Renal and kidney-associated disease	Urban	Under school age	Student	Not remember	YES	NO	YES	NO	NO	YES
101	104FMY	32	Male	E. faecium		Outpatient	MDR	I	R	R	R	R	S	S	S	S	S	S	S	S	S	S	Yastabshiroon			YES	NO	Non-Adherence	Gastrointestinal tract infection	Rural	Secondry	Merchant	Tetracycline	NO	NO	YES	NO	YES	NO
102	105FMDI	51	Female	E. faecium		Inpatient	XDR	R	R	R	I	I	S	R	S	S	R	R	R	R	S	S	Dar-Alelaj	Surgery	3	YES	YES	Non-Adherence	Gastrointestinal tract infection	Urban	University	Employed	Erythromycin	NO	NO	YES	YES	YES	NO
103	106FMDI	40	Male	E. faecium	VanA	Inpatient	MDR	S	R	R	R	R	S	S	S	S	S	S	S	S	R	R	Dar-Alelaj	Intensive Care Unit	3	YES	NO	Non-Adherence	Gastrointestinal tract infection	Urban	University	Student	Not remember	NO	YES	YES	NO	YES	YES	hyl
104	107FMB	35	Male	E. faecium		Outpatient	MDR	R	R	I	R	R	S	S	S	S	S	S	R	S	S	S	Ibrahim Malik			YES	NO	Non-Adherence		Urban	University	Employed	Tetracycline	NO	NO	NO	NO	YES	YES
105	108FMAC	9	Male	E. faecium	VanA	Outpatient	MDR	R	R	R	S	R	S	S	S	S	S	I	S	S	R	R	Academy			NO	YES	High adherence		Urban	Under school age	Student	Ceftazidime	YES	YES	NO	YES	YES	YES
106	109GLAC	1	Male	Others		Outpatient	1	R	I	S	R	S	S	S	S	S	S	I	S	S	S	S	Academy			NO	NO	Non-Adherence	Gastrointestinal tract infection	Rural	Under school age	Under age	Not remember	NO	NO	YES	NO	YES	NO
107	110FMY	22	Male	E. faecium		Outpatient	MDR	R	R	I	R	R	S	S	S	S	S	S	S	S	S	S	Yastabshiroon			YES	YES	Non-Adherence		Urban	University	Student	Not remember	NO	NO	YES	NO	YES	YES
108	111FSAC	26	Female	Others		Outpatient	2	R	I	R	S	I	S	I	S	I	S	S	S	S	S	S	Academy			NO	NO	Non-Adherence	Cardiovascular disease	Urban	University	House wife	Ceftazidime	NO	YES	YES	NO	YES	NO
109	112FMDI	24	Male	E. faecium		Inpatient	MDR	R	R	R	R	R	S	S	S	S	S	S	S	S	S	S	Dar-Alelaj	Medical	4	NO	YES	High adherence		Urban	University	Student	Gentamicin	YES	NO	YES	YES	NO	YES
110	113FMD	2	Male	E. faecium		Outpatient	1	R	I	S	I	S	S	S	S	S	S	S	S	S	S	S	Dar-Alelaj			NO	YES	Non-Adherence	Respiratory tract infection	Urban	Under school age	Under age	Gentamicin	NO	YES	YES	NO	YES	NO
111	114FMD	54	Female	E. faecium		Outpatient	MDR	I	R	I	R	R	I	S	S	S	S	R	I	S	S	S	Dar-Alelaj			YES	NO	Non-Adherence		Urban	Secondry	House wife	Tetracycline	NO	NO	NO	NO	YES	YES
112	115FMD	29	Female	E. faecium		Outpatient	MDR	S	R	S	R	R	S	S	S	S	S	R	S	S	S	S	Dar-Alelaj			YES	NO	Non-Adherence		Rural	Illiterate	House wife	Gentamicin	NO	YES	YES	NO	YES	NO
113	116FSAC	78	Male	Others	VanB	Outpatient	MDR	R	R	S	I	R	S	S	S	S	S	S	S	S	I	R	Academy			YES	NO	Non-Adherence	Gastrointestinal tract infection	Rural	Secondry	Free lancer	Vancomycin	NO	YES	YES	NO	YES	NO
114	117FMD	3	Female	E. faecium		Outpatient	MDR	S	R	I	R	R	S	S	S	S	S	R	S	S	S	S	Dar-Alelaj			NO	YES	Non-Adherence	Gastrointestinal tract infection	Urban	Under school age	Under age	Ceftriaxone	YES	YES	NO	YES	YES	NO
115	118FMD	1	Male	E. faecium	VanA	Outpatient	MDR	I	R	R	R	R	S	S	S	S	S	S	S	S	R	R	Dar-Alelaj			NO	YES	Non-Adherence		Rural	Under school age	Under age	Gentamicin	NO	YES	YES	NO	YES	YES
116	119FSAC	46	Male	Others		Outpatient	MDR	R	R	R	R	R	S	S	S	S	S	S	S	S	S	S	Academy			NO	YES	Non-Adherence	Cardiovascular disease	Urban	University	Employed	Azithromycin	NO	NO	YES	NO	YES	NO
117	120FMAC	5	Female	E. faecium		Outpatient	2	I	R	S	S	R	S	I	S	I	S	I	S	S	S	S	Dar-Alelaj			NO	NO	High adherence	Diabetes	Urban	Under school age	Under age	Metronidazole	YES	NO	YES	NO	NO	YES
118	121DHD	1	Female	Others		Outpatient	MDR	S	R	I	R	R	S	S	S	S	S	S	S	S	S	S	Dar-Alelaj			NO	YES	Non-Adherence		Urban	Under school age	Under age	Metronidazole	YES	YES	NO	YES	YES	NO
119	122FMD	14	Male	E. faecium		Outpatient	MDR	R	R	I	R	R	S	S	S	S	S	S	S	S	S	S	Dar-Alelaj			NO	NO	High adherence	Gastrointestinal tract infection	Urban	Under school age	Student	Not remember	YES	YES	YES	NO	YES	YES
120	123FMAC	27	Female	E. faecium		Outpatient	1	S	S	R	S	S	S	S	S	S	S	S	S	S	S	I	Academy			YES	YES	Non-Adherence		Urban	University	Student	Gentamicin	NO	NO	YES	NO	YES	YES
121	124FMAC	24	Male	E. faecium		Outpatient	MDR	S	R	R	R	R	R	I	S	I	R	S	S	S	S	S	Academy			YES	YES	Non-Adherence	Gastrointestinal tract infection	Rural	Secondry	Merchant	Ceftriaxone	NO	YES	YES	NO	YES	NO
122	125CABI	82	Female	Others		Inpatient	1	S	I	S	I	S	S	S	S	S	S	R	S	S	S	S	Ibrahim Malik	Medical	4	NO	YES	High adherence	Cardiovascular disease	Rural	Illiterate	House wife	Amoxicillin	YES	YES	NO	YES	NO	NO
123	126FSDI	25	Male	Others		Inpatient	XDR	R	R	R	I	R	R	R	S	R	R	I	R	S	S	S	Dar-Alelaj	Medical	3	YES	YES	Non-Adherence	Urinary tract infection	Rural	University	Student	Ceftazidime	NO	YES	YES	NO	YES	NO
124	127FSAC	33	Female	Others		Inpatient	MDR	R	R	I	S	R	S	R	S	S	S	S	S	S	S	S	Academy	Medical	3	NO	YES	Non-Adherence	Cardiovascular disease	Rural	University	Student	Gentamicin	NO	NO	YES	NO	YES	YES
125	128FMACI	4	Female	E. faecium		Inpatient	MDR	S	I	I	I	R	R	R	R	S	I	S	S	R	R	S	Academy	paediatric	6	NO	YES	High adherence		Urban	Under school age	Under age	Ceftazidime	YES	YES	NO	YES	NO	NO
126	129FMBI	65	Female	E. faecium		Inpatient	MDR	S	R	S	R	R	S	S	S	S	S	S	R	S	S	I	Ibrahim Malik	Surgery	3	YES	NO	Non-Adherence	Diabetes	Urban	University	Retired	Tetracycline	NO	NO	YES	NO	YES	YES
127	130FSDI	23	Female	Others		Inpatient	MDR	R	R	I	R	R	S	S	S	S	S	R	S	S	S	S	Dar-Alelaj	Medical	3	YES	YES	Non-Adherence	Gastrointestinal tract infection	Urban	University	Student	Erythromycin	NO	NO	YES	NO	YES	NO
128	131FMBI	52	Male	E. faecium		Inpatient	XDR	R	R	I	R	R	S	R	S	R	S	R	R	S	S	S	Ibrahim Malik	Medical	4	YES	YES	Non-Adherence		Urban	University	Free lancer	Gentamicin	NO	NO	YES	NO	YES	YES
129	132FSBI	28	Female	Others		Inpatient	1	S	I	S	R	S	S	S	S	S	S	S	S	S	S	S	Ibrahim Malik	Surgery	4	NO	YES	Non-Adherence	Diabetes	Rural	University	Student	Tetracycline	NO	NO	YES	YES	YES	YES
130	133FMAC	38	Male	E. faecium		Outpatient	MDR	R	R	I	R	R	S	S	S	S	S	R	S	S	S	S	Academy			NO	NO	Non-Adherence	Renal and kidney-associated disease	Urban	University	Merchant	Not remember	NO	YES	NO	NO	YES	NO
131	134FMAC	79	Male	E. faecium		Outpatient	MDR	S	R	I	R	R	S	S	S	S	S	S	S	S	S	S	Academy			NO	YES	Non-Adherence		Urban	University	Employed	Ceftazidime	NO	YES	YES	NO	YES	NO
132	135FMAC	37	Male	E. faecium		Outpatient	MDR	S	R	I	R	R	S	S	S	S	S	S	S	S	S	S	Academy			YES	YES	High adherence	Cardiovascular disease	Rural	University	Merchant	Azithromycin	YES	NO	YES	NO	NO	YES
133	136FMBI	34	Male	E. faecium	VanA	Inpatient	XDR	R	R	R	R	R	R	I	S	S	R	I	R	S	R	R	Ibrahim Malik	Medical	3	YES	YES	Non-Adherence	Gastrointestinal tract infection	Urban	University	Student	Vancomycin	NO	YES	YES	NO	YES	NO
134	137FMD	53	Female	E. faecium	VanA	Outpatient	MDR	S	R	S	R	S	S	S	S	S	S	R	S	S	R	R	Dar-Alelaj			YES	NO	Non-Adherence	Renal and kidney-associated disease	Urban	University	Employed	Azithromycin	NO	YES	NO	NO	YES	YES	gelE-hyl
135	138FMAC	43	Male	E. faecium		Outpatient	MDR	R	R	S	I	R	S	S	S	S	S	S	R	S	S	S	Academy			YES	YES	High adherence		Urban	University	Employed	Gentamicin	YES	YES	NO	YES	YES	YES
136	139FSAC	52	Male	Others		Outpatient	MDR	I	R	I	I	R	S	S	S	S	S	R	S	S	S	S	Academy			YES	NO	Non-Adherence	Renal and kidney-associated disease	Urban	Secondry	Employed	Not remember	NO	YES	YES	NO	YES	NO
137	140FMAC	51	Male	E. faecium		Outpatient	MDR	S	R	R	R	R	S	S	S	S	S	R	S	S	S	S	Academy			NO	NO	High adherence	Renal and kidney-associated disease	Urban	University	Employed	Tetracycline	YES	YES	NO	NO	NO	YES
138	141FMDI	30	Female	E. faecium		Inpatient	MDR	I	R	I	R	R	S	S	S	S	S	S	S	S	S	S	Dar-Alelaj	Medical	3	YES	YES	Non-Adherence		Urban	University	Student	Gentamicin	NO	NO	YES	NO	YES	YES
139	142FMAC	20	Male	E. faecium		Outpatient	2	I	R	S	R	I	S	S	S	S	S	S	S	S	S	S	Academy			NO	NO	Non-Adherence	Gastrointestinal tract infection	Urban	University	Student	Gentamicin	NO	NO	YES	NO	YES	YES
140	143FMAC	40	Male	E. faecium		Outpatient	MDR	R	R	I	R	R	S	S	S	S	S	S	S	S	S	S	Academy			NO	NO	Non-Adherence		Rural	University	Free lancer	Not remember	NO	YES	YES	NO	YES	NO
141	144DHD	28	Male	Others		Outpatient	MDR	S	R	R	R	R	S	R	S	S	S	S	S	S	S	S	Dar-Alelaj			YES	YES	Non-Adherence	Respiratory tract infection	Rural	Primary	Merchant	Penicillin	NO	YES	YES	NO	YES	NO
142	145FSAC	37	Male	Others		Outpatient	MDR	S	R	S	R	R	S	S	S	S	S	S	I	S	S	S	Academy			YES	NO	Non-Adherence	Gastrointestinal tract infection	Urban	University	Student	Ceftazidime	NO	NO	NO	NO	YES	NO
143	146FMD	22	Female	E. faecium		Outpatient	MDR	R	R	I	R	R	S	S	S	S	S	S	S	S	S	S	Dar-Alelaj			YES	YES	Non-Adherence		Rural	University	House wife	Ceftriaxone	NO	NO	NO	NO	YES	NO
144	147FMAC	19	Female	E. faecium		Outpatient	MDR	R	R	I	R	R	S	S	S	S	S	S	S	S	S	S	Academy			NO	NO	Non-Adherence	Urinary tract infection	Urban	University	Student	Erythromycin	NO	YES	YES	NO	YES	YES
145	148FMAC	44	Male	E. faecium	VanA	Outpatient	MDR	I	R	R	R	R	S	S	S	S	S	S	S	S	R	R	Academy			YES	YES	Non-Adherence	Gastrointestinal tract infection	Urban	University	Free lancer	Tetracycline	NO	YES	YES	NO	YES	NO	gelE
146	149FMBI	41	Female	E. faecium		Inpatient	MDR	R	R	I	R	R	S	S	S	S	S	S	S	S	S	S	Ibrahim Malik	Intensive Care Unit	3	YES	YES	Non-Adherence	Gastrointestinal tract infection	Urban	University	Employed	Not remember	NO	NO	YES	NO	YES	YES
147	150FMD	25	Female	E. faecium	VanA	Inpatient	MDR	R	R	R	I	S	I	S	S	S	S	S	S	S	R	R	Dar-Alelaj	Intensive Care Unit	4	NO	YES	High adherence	Renal and kidney-associated disease	Urban	University	Student	Chloramphenicol	YES	YES	NO	YES	NO	NO	Esp
148	151GLAC	37	Male	Others		Outpatient	MDR	I	R	I	R	R	S	S	S	S	S	I	S	S	S	S	Academy			YES	NO	High adherence		Rural	Secondry	Farmer	Not remember	YES	YES	NO	NO	YES	YES
149	152FMAC	72	Male	E. faecium	VanA	Outpatient	XDR	R	R	I	R	R	S	S	S	S	S	R	S	I	R	R	Academy			YES	YES	Non-Adherence	Gastrointestinal tract infection	Rural	Primary	Farmer	Gentamicin	NO	NO	YES	NO	YES	YES	asa1
150	153FMAC	35	Male	E. faecium		Outpatient	MDR	S	R	R	R	R	S	S	S	S	S	R	S	S	S	S	Academy			YES	NO	Non-Adherence		Urban	University	Employed	Tetracycline	NO	YES	YES	NO	YES	NO
151	154FMYI	36	Female	E. faecium		Inpatient	2	R	R	S	I	S	S	S	S	S	S	S	I	S	S	S	Yastabshiroon	Intensive Care Unit	6	YES	YES	Non-Adherence		Urban	University	Free lancer	Gentamicin	NO	YES	YES	NO	YES	NO
152	155FMAC	12	Male	E. faecium		Outpatient	MDR	S	R	S	R	R	S	S	S	S	S	R	S	S	S	S	Academy			NO	NO	Non-Adherence	Gastrointestinal tract infection	Urban	Under school age	Student	Not remember	YES	YES	NO	NO	NO	NO
153	156GLBI	41	Male	Others		Inpatient	2	S	R	S	S	R	I	I	S	S	S	S	S	S	S	S	Ibrahim Malik	Intensive Care Unit	5	NO	YES	High adherence	Renal and kidney-associated disease	Urban	University	Employed	Clindamycin	YES	NO	YES	YES	NO	YES
154	157FMBI	26	Male	E. faecium		Inpatient	MDR	R	I	R	S	S	I	R	S	S	S	S	S	S	S	S	Ibrahim Malik	Intensive Care Unit	3	NO	NO	Non-Adherence		Urban	University	Employed	Ciprofloxacin	NO	YES	YES	NO	YES	YES
155	158FMAC	66	Female	E. faecium	VanA	Outpatient	XDR	R	R	S	R	R	S	S	S	S	R	R	S	R	R	R	Academy			YES	YES	Non-Adherence		Urban	Primary	House wife	Gentamicin	NO	YES	YES	NO	YES	NO
156	160FMDI	4	Female	E. faecium		Inpatient	2	S	R	I	I	R	S	S	S	S	S	S	S	S	S	S	Dar-Alelaj	paediatric	3	NO	YES	High adherence	Respiratory tract infection	Urban	Under school age	under age	Ceftriaxone	YES	NO	YES	YES	NO	YES
157	161FMAC	39	Male	E. faecium		Outpatient	XDR	R	R	R	R	R	R	S	S	S	R	I	R	S	S	S	Academy			YES	NO	Non-Adherence	Gastrointestinal tract infection	Rural	Secondry	Farmer	Ceftazidime	NO	NO	YES	NO	YES	YES
158	162DHAC	33	Female	Others		Outpatient	MDR	I	R	R	R	R	S	I	S	I	S	R	S	S	S	S	Academy			YES	YES	Non-Adherence		Urban	University	Employed	Metronidazole	NO	YES	YES	NO	YES	NO
159	163FMD	1	Female	E. faecium	VanA	Outpatient	MDR	I	R	R	R	R	S	I	S	S	S	I	S	S	R	R	Dar-Alelaj			YES	NO	Non-Adherence	Gastrointestinal tract infection	Urban	Under school age	Under age	Not remember	YES	YES	NO	NO	YES	NO
160	164DHAC	24	Female	Others		Outpatient	0	S	S	S	S	S	S	S	S	S	S	S	S	S	S	S	Academy			YES	NO	Non-Adherence	Respiratory tract infection	Urban	University	Student	Amoxicillin	NO	YES	NO	NO	YES	NO
161	165FMAC	61	Female	E. faecium	VanA	Outpatient	XDR	R	R	R	R	R	R	S	S	S	R	R	R	S	R	R	Academy			NO	NO	Non-Adherence		Urban	University	House wife	Tetracycline	NO	YES	YES	NO	YES	NO	Esp
162	166GLYI	34	Male	Others		Inpatient	MDR	I	R	I	R	R	S	I	S	S	S	I	S	S	S	S	Yastabshiroon	Intensive Care Unit	3	YES	YES	Non-Adherence	Cardiovascular disease	Urban	University	Free lancer	Azithromycin	NO	YES	YES	NO	YES	YES
163	167FMB	53	Male	E. faecium	VanA	Outpatient	XDR	R	R	R	R	R	R	S	R	S	S	I	S	S	R	R	Ibrahim Malik			YES	NO	Non-Adherence	Urinary tract infection	Rural	University	Farmer	Gentamicin	NO	YES	NO	NO	YES	NO	asa1
164	168FMDI	8	Male	E. faecium		Inpatient	MDR	R	R	S	S	R	S	S	S	S	S	S	R	S	S	S	Dar-Alelaj	paediatric	3	NO	YES	High adherence		Urban	Under school age	Student	Metronidazole	YES	NO	YES	YES	NO	YES
165	169FMBI	12	Male	E. faecium	VanA	Inpatient	MDR	R	R	I	R	R	S	S	S	S	S	S	S	S	R	R	Ibrahim Malik	Medical	3	NO	YES	High adherence	Respiratory tract infection	Rural	Under school age	Student	Penicillin	YES	YES	NO	YES	NO	YES
166	170GLBI	56	Male	Others		Inpatient	MDR	I	R	I	R	R	S	S	S	S	S	S	S	S	S	S	Ibrahim Malik	Intensive Care Unit	6	YES	YES	Non-Adherence	Renal and kidney-associated disease	Urban	University	Free lancer	Ciprofloxacin	NO	NO	YES	NO	YES	YES
167	171DHD	36	Female	Others		Outpatient	MDR	R	I	R	S	I	S	R	S	S	S	S	S	S	S	S	Dar-Alelaj			YES	NO	Non-Adherence		Urban	University	House wife	Not remember	NO	YES	YES	NO	YES	NO
168	172FSB	25	Female	Others	VanA	Outpatient	MDR	I	I	I	R	R	S	S	I	S	S	I	R	R	I	R	Ibrahim Malik			YES	YES	Non-Adherence	Urinary tract infection	Rural	University	Student	Not remember	NO	YES	NO	NO	YES	NO
169	173FMY	25	Male	E. faecium		Outpatient	2	I	R	S	I	R	S	I	S	S	I	S	S	S	S	S	Yastabshiroon			YES	YES	Non-Adherence		Urban	University	Student	Ciprofloxacin	NO	YES	NO	NO	YES	YES
170	174FMY	4	Female	E. faecium		Outpatient	MDR	R	R	R	R	I	S	S	S	S	S	R	S	S	S	I	Yastabshiroon			NO	NO	High adherence	Urinary tract infection	Rural	Under school age	Under age	Ceftazidime	YES	YES	NO	NO	NO	YES
																																		Not remember
